# Supplementary material for: Physiological Adaptation and Plant Distribution along a Steep Hydrological Gradient
Source: Plants (Basel). 2022 Jun 24;11(13):1683. doi: 10.3390/plants11131683 (PMC9269611; doi:10.3390/plants11131683)
Supplement: Supplementary file 1 [file plants-11-01683-s001.zip]

Archive with 1 entries (1 files):
- plants-1735499-supplementary.xlsx
