# Supplementary material for: Physiological Adaptation and Plant Distribution along a Steep Hydrological Gradient
Source: Plants (Basel). 2022 Jun 24;11(13):1683. doi: 10.3390/plants11131683 (PMC9269611; doi:10.3390/plants11131683)
Supplement: Supplementary file 1 [file plants-11-01683-s001.zip › plants-1735499-supplementary.xlsx]

## Sheet: Table S1
Data for Table S1. Net photosynthesis (NP) in air and in water of four species of drought resistant mosses and two constitutive CAM species of Sedum spp,
thirteen terrestrial and emergent plants and four submerged species.
		NP in air	NP in water
		µmol C g-1 DW h-1	µmol C g-1 DW h-1
Terrestrial species
Agrostis gigantea		440.855	25.5704
Alisma lanceolatum		300.583	4.4569
Alisma plantago-aqautica		834.306	3.83538
Alopecurus geniculatus		862.51	0.02
Artemisia campestris		185.114	-6.06339
Tripleurospermum maritimum		277.507	-6.28836
Eloecharis palustris		142.565	14.8615
Juncus articulatus		204.998	-10.8755
Leontodon autumnalis		143.143	-7.80483
Lycopus europaeus		950.69	-0.84042
Poa compressa		314.59	28.4819
Prunella vulgaris		221.862	-13.732
Festuca ovina		63.4468	-16.6314
Mean		380.167	1.15308
Range		63-950	-16.6-28.5
Mosses and Sedum spp.
Sedum album		38.8096	21.5829
Sedum acre		-9.83521	11.5031
Camptothecium lustescens		15.0564	23.9218
Ditrichum flexicaule		44.8	19.7302
Racomitrium canescens		16.2336	-4.034
Tortula ruralis		22.5038	38.9862
Mean		21.2614	18.615
Range		-9.8-44.8	-4.0-39.0
Submerged species
Chara aspera		0*	24.27
Myriophyllum spicatum		0*	31.49
Zannichellia palustris		0*	57.9862
Ranunculus aquatilis		51.5	145.9
Mean		51.5	64.9115
Range		0-51.5	24.3-145.9

## Sheet: Table S2
Data for Table S2. DIC extraction capacity (%) and final CO2 of four submerged species and five terrestrial species in pH-drift experiments.
		pH-end	pH-end	Extraction capacity	Extraction capacity	Final CO2	Final CO2
Submerged species			SD	%	SD	µmol L-1	SD
Chara aspera		9.59	0.104	53.8	5.2	0.3	0.12
Ranunculus aquatilis		9.84	0.12	47.3	4.16	0.19	0.08
Myriophyllum spicatum		9.45	0.04	27.9	3.6	0.72	0.13
Nostoc commune		9.92	0.21	53.5	10.1	0.15	0.1
Mean		9.7		45.625		0.34
Range		9.45-9.92		27.9-53.8		0.15-0.72
Terrestrial species
Ranunculus aquatilis		7.96	0.061	0.6	0.5	31.8	6.4
Sedum album, wetted		8.28	0.061	0.8	1.95	16.9	2.4
Racomitrium, wetted		8.3	0.017	1.3	0.5	15.6	2.2
Mean		8.18		0.9		21.4333
Range		7.96-8.28		0.6-1.3		15.6-31.8

## Sheet: Table S3
Data for Table S3. Alkalinity, pH and CO2 concentrations in eight ponds at the study site.
Pond no.		Alkalinity	CO2 concentration	pH
		meq. L-1	uM
1		0.87	1.4	9.1
2		0.78	0.06	10.2
3		0.83	0.13	9.9
4		1.05	0.27	9.8
5		0.92	0.31	9.7
6		0.95	0.15	9.9
7		1.21	1.56	9.2
8		1.15	2.7	8.9
Mean		0.97	0.8225	9.5875
Range		0.78-1.21	0.06-2.7	8.9-10.2

## Sheet: Table S4
Data for Table S4. Poisson GLM model for species richness.
Richness	water cover (days)	Sediment depth (cm)
12	12	4.82
20	0	5.22
5	51	6.072
4	51	2.365
21	0	4.935
5	51	7.66
4	51	10.792
16	0	3.8
26	0	5.224
8	0	0.768
6	28	5.876
6	51	3.668
14	0	2.38
9	35	7.004
4	51	11.432
4	51	16.092
8	51	5.82
6	51	2.428
15	16	5.08
4	28	2.068
4	51	2.848

## Sheet: Table S5
Data for Table S5. Species photosynthesis in air (A), photosynthesis in water (B), root porosity, specific leaf area and Ellenberg F-values along the hydrological gradient.
Species name	Specific	Root porosity	Photosynthesis	Photosynthesis	Ellenberg-F	Plant type
	leaf area		in air	in water
	cm2 g-1 DW	%	µmol C g-1 DW h-1	µmol C g-1 DW h-1
Agrostis gigantea	152.9	7.6	440.9	25.6	8	Terrestrial C3
Alisma lanceolatum	278	25	300.6	4.5	10	Terrestrial C3
Alisma Plantago-aquatica	275.9	26.3	834.3	3.8	10	Terrestrial C3
Alopecurus geniculatus	253.3	34.3	862.5	0	8	Terrestrial C3
Artemisia campestris			185.1	-6.1	2	Terrestrial C3
Bromus hordaceus	302.5	9.8			4	Terrestrial C3
Carex nigra	211.2	35.1			8	Terrestrial C3
Carex panicea	170.2	26.3			8	Terrestrial C3
Carex viridula	198.5	13.9			9	Terrestrial C3
Eleocharis palustris	209.7	25.6	142.6	14.9	10	Terrestrial C3
Eleocharis uniglomis	182.7	27.3			10	Terrestrial C3
Equisetum arvense	155.3	16.5				Terrestrial C3
Festuca ovina	143.7	2.7	63.4	-16.6		Terrestrial C3
Galium palustre	362.3	0			9	Terrestrial C3
Juncus articulatus	247.4	32.1	205	-10.9	9	Terrestrial C3
Juncus compressus	165.3	20.8			8	Terrestrial C3
Leontodon autumnalis	217.3	25.2	143.1	-7.8	5	Terrestrial C3
Lycopus europaeus			950.7	-0.8	9	Terrestrial C3
Plantago lanceolata	228.4	0				Terrestrial C3
Poa annua	243.8	13.6			6	Terrestrial C3
Poa compressa	222.8	22.2	314.6	28.5	3	Terrestrial C3
Potentilla reptans	196.7	5.2			6	Terrestrial C3
Prunella Vulgaris	229.2	10.1	221.9	-13.7	5	Terrestrial C3
Ranunculus flamula	383.3	13.8			9	Terrestrial C3
Schoenoplectus tabernaemontani	87.8	31.1			10	Terrestrial C3
Sedum acre	160.4	4.9	-9.8*	11.5	2	Terrestrial CAM
Sedum album	112.3	0	38.8	21.6	2	Terrestrial CAM
Thymus serpyllum	147.1	5			2	Terrestrial C3
Tripleurospermum maritimum			277.5	-6.3	6	Terrestrial C3
Typha latifolia	121.9	31.1			10	Terrestrial C3
Veronica scutellata	607.3	24			9	Terrestrial C3
Camptothecium lustescens			15.1	23.9	2	Moss
Ditricium flexicaule			44.8	19.7	2	Moss
Racomitrium canescens			16.2	-4	2	Moss
Tortula ruralis			22.5	39	2	Moss
Zannichelia palustris	779	27.6		58	12	Submerged C3
Chara aspera				24.3		Submerged C3
Ranunculus aquatilis	352.9	24.5	51.5	145.9	11	Submerged C3
Potamogeton natans	287.2	18.7			11	Submerged C3
Myriophyllum spicatum	503.6	26		31.5	12	Submerged C3
*excluded from the analyses as the negative value is presumably induced by CAM-metabolism
